# Supplementary material for: The Human Adenovirus Type 5 E1B 55 kDa Protein Obstructs Inhibition of Viral Replication by Type I Interferon in Normal Human Cells
Source: PLoS Pathog. 2012 Aug 9;8(8):e1002853. doi: 10.1371/journal.ppat.1002853 (PMC3415460; doi:10.1371/journal.ppat.1002853)
Supplement: Table S1 — Interferon-inducible genes repressed by the E1B 55 kDa protein. Shown are previously identified interferon-inducible human genes that were observed to be increased in expression in normal human fibroblasts infected by the E1B 55 kDa-null mutant Hr6 compared to cells infected by Ad5 (76). (XLSX) [file ppat.1002853.s001.xlsx]

## Sheet: Sheet1
#Ensembl	Symbol	Description
ENSG00000160710	ADAR	Double-stranded RNA-specific adenosine deaminase (EC 3.5.4.-) (DRADA) (136 kDa double-stranded RNA-binding protein) (P136) (K88DSRBP) (Interferon-inducible protein 4) (IFI-4 protein). [Source:Uniprot/SWISSPROT;Acc:P55265]
ENSG00000188157	AGRN	Agrin precursor. [Source:Uniprot/SWISSPROT;Acc:O00468]
ENSG00000100342	APOL1	Apolipoprotein-L1 precursor (Apolipoprotein L-I) (Apolipoprotein L) (ApoL-I) (Apo-L) (ApoL). [Source:Uniprot/SWISSPROT;Acc:O14791]
ENSG00000128335	APOL2	Apolipoprotein-L2 (Apolipoprotein L-II) (ApoL-II). [Source:Uniprot/SWISSPROT;Acc:Q9BQE5]
ENSG00000100336	APOL4	Apolipoprotein-L4 precursor (Apolipoprotein L-IV) (ApoL-IV). [Source:Uniprot/SWISSPROT;Acc:Q9BPW4]
ENSG00000196785	APOL6	Apolipoprotein-L6 (Apolipoprotein L-VI) (ApoL-VI). [Source:Uniprot/SWISSPROT;Acc:Q9BWW8]
ENSG00000162772	ATF3	Cyclic AMP-dependent transcription factor ATF-3 (Activating transcription factor 3). [Source:Uniprot/SWISSPROT;Acc:P18847]
ENSG00000166710	B2M	Beta-2-microglobulin precursor [Contains: Beta-2-microglobulin variant pI 5.3]. [Source:Uniprot/SWISSPROT;Acc:P61769]
ENSG00000174684	B3GNT1	N-acetyllactosaminide beta-1,3-N-acetylglucosaminyltransferase (EC 2.4.1.149) (Poly-N-acetyllactosamine extension enzyme) (I-beta- 1,3-N-acetylglucosaminyltransferase) (iGnT) (UDP-GlcNAc:betaGal beta- 1,3-N-acetylglucosaminyltransferase 1). [Source:Uniprot
ENSG00000117475	BLZF1	Golgin 45 (Basic leucine zipper nuclear factor 1) (JEM-1) (p45 basic leucine-zipper nuclear factor). [Source:Uniprot/SWISSPROT;Acc:Q9H2G9]
ENSG00000130303	BST2	Bone marrow stromal antigen 2 precursor (BST-2) (CD317 antigen) (HM1.24 antigen). [Source:Uniprot/SWISSPROT;Acc:Q10589]
ENSG00000111801	BTN3A3	Butyrophilin subfamily 3 member A3 precursor. [Source:Uniprot/SWISSPROT;Acc:O00478]
ENSG00000130775	C1orf38	Induced by contact to basement membrane 1 protein (Protein ICB-1). [Source:Uniprot/SWISSPROT;Acc:Q5TEJ8]
ENSG00000171860	C3AR1	C3a anaphylatoxin chemotactic receptor (C3a-R) (C3AR). [Source:Uniprot/SWISSPROT;Acc:Q16581]
ENSG00000137752	CASP1	Caspase-1 precursor (EC 3.4.22.36) (CASP-1) (Interleukin-1 beta convertase) (IL-1BC) (IL-1 beta-converting enzyme) (ICE) (Interleukin- 1 beta-converting enzyme) (p45) [Contains: Caspase-1 p20 subunit; Caspase-1 p10 subunit]. [Source:Uniprot/SWISSPROT;Acc:P
ENSG00000006075	CCL3	Small inducible cytokine A3 precursor (CCL3) (Macrophage inflammatory protein 1-alpha) (MIP-1-alpha) (Tonsillar lymphocyte LD78 alpha protein) (G0/G1 switch regulatory protein 19-1) (G0S19-1 protein) (SIS-beta) (PAT 464.1) [Contains: MIP-1-alpha(4-69) (LD
ENSG00000205017	CCL3L3	Small inducible cytokine A3-like 1 precursor (Tonsillar lymphocyte LD78 beta protein) (LD78-beta(1-70)) (G0/G1 switch regulatory protein 19-2) (G0S19-2 protein) (PAT 464.2) [Contains: LD78-beta(3-70); LD78- beta(5-70)]. [Source:Uniprot/SWISSPROT;Acc:P16619
ENSG00000196776	CD47	Leukocyte surface antigen CD47 precursor (Integrin-associated protein) (IAP) (Antigenic surface determinant protein OA3) (Protein MER6). [Source:Uniprot/SWISSPROT;Acc:Q08722]
ENSG00000079385	CEACAM1	Carcinoembryonic antigen-related cell adhesion molecule 1 precursor (Biliary glycoprotein 1) (BGP-1) (CD66 antigen) (CD66a antigen). [Source:Uniprot/SWISSPROT;Acc:P13688]
ENSG00000003402	CFLAR	CASP8 and FADD-like apoptosis regulator precursor (Cellular FLICE-like inhibitory protein) (c-FLIP) (Caspase-eight-related protein) (Casper) (Caspase-like apoptosis regulatory protein) (CLARP) (MACH-related inducer of toxicity) (MRIT) (Caspase homolog) (C
ENSG00000179583	CIITA	MHC class II transactivator (CIITA). [Source:Uniprot/SWISSPROT;Acc:P33076]
ENSG00000163131	CTSS	Cathepsin S precursor (EC 3.4.22.27). [Source:Uniprot/SWISSPROT;Acc:P25774]
ENSG00000161921	CXCL16	Small inducible cytokine B16 precursor (Transmembrane chemokine CXCL16) (SR-PSOX) (Scavenger receptor for phosphatidylserine and oxidized low density lipoprotein). [Source:Uniprot/SWISSPROT;Acc:Q9H2A7]
ENSG00000134716	CYP2J2	Cytochrome P450 2J2 (EC 1.14.14.1) (CYPIIJ2) (Arachidonic acid epoxygenase). [Source:Uniprot/SWISSPROT;Acc:P51589]
ENSG00000107201	DDX58	Probable ATP-dependent RNA helicase DDX58 (EC 3.6.1.-) (DEAD-box protein 58) (Retinoic acid-inducible gene 1 protein) (RIG-1) (RIG-I). [Source:Uniprot/SWISSPROT;Acc:O95786]
ENSG00000163840	DTX3L	Protein deltex 3-like protein (B-lymphoma- and BAL-associated protein) (Rhysin-2) (Rhysin2). [Source:Uniprot/SWISSPROT;Acc:Q8TDB6]
ENSG00000025708	ECGF1	Thymidine phosphorylase precursor (EC 2.4.2.4) (TdRPase) (TP) (Platelet-derived endothelial cell growth factor) (PD-ECGF) (Gliostatin). [Source:Uniprot/SWISSPROT;Acc:P19971]
ENSG00000055332	EIF2AK2	Interferon-induced, double-stranded RNA-activated protein kinase (EC 2.7.11.1) (Interferon-inducible RNA-dependent protein kinase) (Eukaryotic translation initiation factor 2-alpha kinase 2) (eIF-2A protein kinase 2) (Protein kinase RNA-activated) (PKR) (
ENSG00000120690	ELF1	ETS-related transcription factor Elf-1 (E74-like factor 1). [Source:Uniprot/SWISSPROT;Acc:P32519]
ENSG00000149218	ENDOD1	Endonuclease domain-containing 1 protein precursor (EC 3.1.30.-). [Source:Uniprot/SWISSPROT;Acc:O94919]
ENSG00000133106	EPSTI1	epithelial stromal interaction 1 isoform 2 [Source:RefSeq_peptide;Acc:NP_150280]
ENSG00000010030	ETV7	Transcription factor ETV7 (Transcription factor Tel-2) (ETS-related protein Tel2) (Tel-related Ets factor). [Source:Uniprot/SWISSPROT;Acc:Q9Y603]
ENSG00000026103	FAS	Tumor necrosis factor receptor superfamily member 6 precursor (FASLG receptor) (Apoptosis-mediating surface antigen FAS) (Apo-1 antigen) (CD95 antigen). [Source:Uniprot/SWISSPROT;Acc:P25445]
ENSG00000119782	FKBP1B	FK506-binding protein 1B (EC 5.2.1.8) (Peptidyl-prolyl cis-trans isomerase 1B) (PPIase 1B) (Rotamase 1B) (12.6 kDa FKBP) (FKBP-12.6) (Immunophilin FKBP12.6) (h-FKBP-12). [Source:Uniprot/SWISSPROT;Acc:P68106]
ENSG00000102081	FMR1	Fragile X mental retardation 1 protein (Protein FMR-1) (FMRP). [Source:Uniprot/SWISSPROT;Acc:Q06787]
ENSG00000117228	GBP1	Interferon-induced guanylate-binding protein 1 (GTP-binding protein 1) (Guanine nucleotide-binding protein 1) (GBP-1) (HuGBP-1). [Source:Uniprot/SWISSPROT;Acc:P32455]
ENSG00000162645	GBP2	Interferon-induced guanylate-binding protein 2 (GTP-binding protein 2) (Guanine nucleotide-binding protein 2) (GBP-2) (HuGBP-2). [Source:Uniprot/SWISSPROT;Acc:P32456]
ENSG00000117226	GBP3	Guanylate-binding protein 3 (GTP-binding protein 3) (Guanine nucleotide-binding protein 3) (GBP-3). [Source:Uniprot/SWISSPROT;Acc:Q9H0R5]
ENSG00000162654	GBP4	Guanylate-binding protein 4 (GTP-binding protein 4) (Guanine nucleotide-binding protein 4) (GBP-4). [Source:Uniprot/SWISSPROT;Acc:Q96PP9]
ENSG00000154451	GBP5	Guanylate-binding protein 5 (GTP-binding protein 5) (Guanine nucleotide-binding protein 5) (GBP-5) (GBP-TA antigen). [Source:Uniprot/SWISSPROT;Acc:Q96PP8]
ENSG00000115271	GCA	Grancalcin. [Source:Uniprot/SWISSPROT;Acc:P28676]
ENSG00000139278	GLIPR1	Glioma pathogenesis-related protein 1 precursor (GliPR 1) (RTVP-1 protein). [Source:Uniprot/SWISSPROT;Acc:P48060]
ENSG00000137198	GMPR	GMP reductase 1 (EC 1.7.1.7) (Guanosine 5-monophosphate oxidoreductase 1) (Guanosine monophosphate reductase 1). [Source:Uniprot/SWISSPROT;Acc:P36959]
ENSG00000100226	GTPBP1	GTP-binding protein 1 (G-protein 1) (GP-1) (GP1). [Source:Uniprot/SWISSPROT;Acc:O00178]
ENSG00000196285	H3F3B	Histone H3.3. [Source:Uniprot/SWISSPROT;Acc:P84243]
ENSG00000188170	HBD	Hemoglobin subunit beta (Hemoglobin beta chain) (Beta-globin). [Source:Uniprot/SWISSPROT;Acc:P68871]
ENSG00000138642	HERC6	Probable E3 ubiquitin-protein ligase HERC6 (EC 6.3.2.-) (HECT domain and RCC1-like domain-containing protein 6). [Source:Uniprot/SWISSPROT;Acc:Q8IVU3]
ENSG00000181218	HIST3H2A	Histone H2A type 3. [Source:Uniprot/SWISSPROT;Acc:Q7L7L0]
ENSG00000204642	HLA-F	HLA class I histocompatibility antigen, alpha chain F precursor (HLA F antigen) (Leukocyte antigen F) (CDA12). [Source:Uniprot/SWISSPROT;Acc:P30511]
ENSG00000090339	ICAM1	Intercellular adhesion molecule 1 precursor (ICAM-1) (Major group rhinovirus receptor) (CD54 antigen). [Source:Uniprot/SWISSPROT;Acc:P05362]
ENSG00000163565	IFI16	Gamma-interferon-inducible protein Ifi-16 (Interferon-inducible myeloid differentiation transcriptional activator) (IFI 16). [Source:Uniprot/SWISSPROT;Acc:Q16666]
ENSG00000165949	IFI27	Interferon-alpha-induced 11.5 kDa protein (p27) (ISG12(a) protein). [Source:Uniprot/SWISSPROT;Acc:P40305]
ENSG00000068079	IFI35	Interferon-induced 35 kDa protein (IFP 35). [Source:Uniprot/SWISSPROT;Acc:P80217]
ENSG00000137965	IFI44	Interferon-induced protein 44 (p44). [Source:Uniprot/SWISSPROT;Acc:Q8TCB0]
ENSG00000115267	IFIH1	Interferon-induced helicase C domain-containing protein 1 (EC 3.6.1.-) (Interferon-induced with helicase C domain protein 1) (Helicase with 2 CARD domains) (Helicard) (Melanoma differentiation-associated protein 5) (MDA-5) (RNA helicase-DEAD box protein 1
ENSG00000119922	IFIT2	Interferon-induced protein with tetratricopeptide repeats 2 (IFIT-2) (Interferon-induced 54 kDa protein) (IFI-54K) (ISG-54 K). [Source:Uniprot/SWISSPROT;Acc:P09913]
ENSG00000119917	IFIT3	Interferon-induced protein with tetratricopeptide repeats 3 (IFIT-3) (IFIT-4) (Interferon-induced 60 kDa protein) (IFI-60K) (ISG-60) (CIG49) (Retinoic acid-induced gene G protein) (RIG-G). [Source:Uniprot/SWISSPROT;Acc:O14879]
ENSG00000152778	IFIT5	Interferon-induced protein with tetratricopeptide repeats 5 (IFIT-5) (Retinoic acid- and interferon-inducible 58 kDa protein). [Source:Uniprot/SWISSPROT;Acc:Q13325]
ENSG00000185885	IFITM1	Interferon-induced transmembrane protein 1 (Interferon-induced protein 17) (Interferon-inducible protein 9-27) (Leu-13 antigen) (CD225 antigen). [Source:Uniprot/SWISSPROT;Acc:P13164]
ENSG00000147877	IFNA4	Interferon alpha-4 precursor (Interferon alpha-4B) (Interferon alpha- M1) (Interferon alpha-76). [Source:Uniprot/SWISSPROT;Acc:P05014]
ENSG00000134470	IL15RA	Interleukin-15 receptor alpha chain precursor (IL-15R-alpha) (IL- 15RA). [Source:Uniprot/SWISSPROT;Acc:Q13261]
ENSG00000136244	IL6	Interleukin-6 precursor (IL-6) (B-cell stimulatory factor 2) (BSF-2) (Interferon beta-2) (Hybridoma growth factor) (CTL differentiation factor) (CDF). [Source:Uniprot/SWISSPROT;Acc:P05231]
ENSG00000104432	IL7	Interleukin-7 precursor (IL-7). [Source:Uniprot/SWISSPROT;Acc:P13232]
ENSG00000125347	IRF1	Interferon regulatory factor 1 (IRF-1). [Source:Uniprot/SWISSPROT;Acc:P10914]
ENSG00000185507	IRF7	Interferon regulatory factor 7 (IRF-7). [Source:Uniprot/SWISSPROT;Acc:Q92985]
ENSG00000187608	ISG15	Interferon-induced 17 kDa protein precursor [Contains: Ubiquitin cross-reactive protein (hUCRP) (Interferon-induced 15 kDa protein)]. [Source:Uniprot/SWISSPROT;Acc:P05161]
ENSG00000164171	ITGA2	Integrin alpha-2 precursor (Platelet membrane glycoprotein Ia) (GPIa) (Collagen receptor) (VLA-2 alpha chain) (CD49b antigen). [Source:Uniprot/SWISSPROT;Acc:P17301]
ENSG00000145016	KIAA0226	Uncharacterized protein KIAA0226. [Source:Uniprot/SWISSPROT;Acc:Q92622]
ENSG00000089692	LAG3	Lymphocyte activation gene 3 protein precursor (LAG-3) (FDC protein) (CD223 antigen). [Source:Uniprot/SWISSPROT;Acc:P18627]
ENSG00000002549	LAP3	Cytosol aminopeptidase (EC 3.4.11.1) (Leucine aminopeptidase) (LAP) (Leucyl aminopeptidase) (Leucine aminopeptidase 3) (Proline aminopeptidase) (EC 3.4.11.5) (Prolyl aminopeptidase) (Peptidase S). [Source:Uniprot/SWISSPROT;Acc:P28838]
ENSG00000100600	LGMN	Legumain precursor (EC 3.4.22.34) (Asparaginyl endopeptidase) (Protease, cysteine 1). [Source:Uniprot/SWISSPROT;Acc:Q99538]
ENSG00000107798	LIPA	Lysosomal acid lipase/cholesteryl ester hydrolase precursor (EC 3.1.1.13) (LAL) (Acid cholesteryl ester hydrolase) (Sterol esterase) (Lipase A) (Cholesteryl esterase). [Source:Uniprot/SWISSPROT;Acc:P38571]
ENSG00000135363	LMO2	Rhombotin-2 (LIM domain only protein 2) (Cysteine-rich protein TTG-2) (T-cell translocation protein 2). [Source:Uniprot/SWISSPROT;Acc:P25791]
ENSG00000160932	LY6E	Lymphocyte antigen 6E precursor (Ly-6E) (Retinoic acid-induced gene E protein) (RIG-E) (Thymic shared antigen 1) (TSA-1) (Stem cell antigen 2) (SCA-2). [Source:Uniprot/SWISSPROT;Acc:Q16553]
ENSG00000143384	MCL1	Induced myeloid leukemia cell differentiation protein Mcl-1 (Bcl-2- related protein EAT/mcl1) (mcl1/EAT). [Source:Uniprot/SWISSPROT;Acc:Q07820]
ENSG00000183486	MX2	Interferon-induced GTP-binding protein Mx2 (Interferon-regulated resistance GTP-binding protein MxB) (p78-related protein). [Source:Uniprot/SWISSPROT;Acc:P20592]
ENSG00000172936	MYD88	Myeloid differentiation primary response protein MyD88. [Source:Uniprot/SWISSPROT;Acc:Q99836]
ENSG00000105402	NAPA	Alpha-soluble NSF attachment protein (SNAP-alpha) (N-ethylmaleimide- sensitive factor attachment protein, alpha). [Source:Uniprot/SWISSPROT;Acc:P54920]
ENSG00000116701	NCF2	Neutrophil cytosol factor 2 (NCF-2) (Neutrophil NADPH oxidase factor 2) (67 kDa neutrophil oxidase factor) (p67-phox) (NOXA2). [Source:Uniprot/SWISSPROT;Acc:P19878]
ENSG00000050344	NFE2L3	Nuclear factor erythroid 2-related factor 3 (NF-E2-related factor 3) (NFE2-related factor 3) (Nuclear factor, erythroid derived 2, like 3). [Source:Uniprot/SWISSPROT;Acc:Q9Y4A8]
ENSG00000123609	NMI	N-myc-interactor (Nmi) (N-myc and STAT interactor). [Source:Uniprot/SWISSPROT;Acc:Q13287]
ENSG00000123240	OPTN	Optineurin (Optic neuropathy-inducing protein) (E3-14.7K-interacting protein) (FIP-2) (Huntingtin-interacting protein HYPL) (NEMO-related protein) (Transcription factor IIIA-interacting protein) (TFIIIA- IntP). [Source:Uniprot/SWISSPROT;Acc:Q96CV9]
ENSG00000105835	PBEF1	Nicotinamide phosphoribosyltransferase (EC 2.4.2.12) (NAmPRTase) (Nampt) (Pre-B cell-enhancing factor) (Pre-B-cell colony-enhancing factor 1) (Visfatin). [Source:Uniprot/SWISSPROT;Acc:P43490]
ENSG00000180628	PCGF5	Polycomb group RING finger protein 5 (RING finger protein 159). [Source:Uniprot/SWISSPROT;Acc:Q86SE9]
ENSG00000133401	PDZD2	PDZ domain-containing protein 2 (PDZ domain-containing protein 3) (Activated in prostate cancer protein). [Source:Uniprot/SWISSPROT;Acc:O15018]
ENSG00000119630	PGF	placental growth factor, vascular endothelial growth factor-related protein [Source:RefSeq_peptide;Acc:NP_002623]
ENSG00000105559	PLEKHA4	Pleckstrin homology domain-containing family A member 4 (Phosphoinositol 3-phosphate-binding protein 1) (PEPP-1). [Source:Uniprot/SWISSPROT;Acc:Q9H4M7]
ENSG00000188313	PLSCR1	Phospholipid scramblase 1 (PL scramblase 1) (Ca(2+)-dependent phospholipid scramblase 1) (Erythrocyte phospholipid scramblase) (MmTRA1b). [Source:Uniprot/SWISSPROT;Acc:O15162]
ENSG00000140464	PML	Probable transcription factor PML (Tripartite motif-containing protein 19) (RING finger protein 71). [Source:Uniprot/SWISSPROT;Acc:P29590]
ENSG00000138035	PNPT1	Polyribonucleotide nucleotidyltransferase 1, mitochondrial precursor (EC 2.7.7.8) (PNPase 1) (Polynucleotide phosphorylase-like protein) (PNPase old-35) (3-5 RNA exonuclease OLD35). [Source:Uniprot/SWISSPROT;Acc:Q8TCS8]
ENSG00000163644	PPM1K	Protein phosphatase 1K, mitochondrial precursor (EC 3.1.3.16) (Protein phosphatase 2C isoform kappa) (PP2C-kappa) (PP2C-like mitochondrial protein). [Source:Uniprot/SWISSPROT;Acc:Q8N3J5]
ENSG00000105287	PRKD2	Serine/threonine-protein kinase D2 (EC 2.7.11.13) (nPKC-D2). [Source:Uniprot/SWISSPROT;Acc:Q9BZL6]
ENSG00000106588	PSMA2	Proteasome subunit alpha type 2 (EC 3.4.25.1) (Proteasome component C3) (Macropain subunit C3) (Multicatalytic endopeptidase complex subunit C3). [Source:Uniprot/SWISSPROT;Acc:P25787]
ENSG00000041357	PSMA4	Proteasome subunit alpha type 4 (EC 3.4.25.1) (Proteasome component C9) (Macropain subunit C9) (Multicatalytic endopeptidase complex subunit C9) (Proteasome subunit L). [Source:Uniprot/SWISSPROT;Acc:P25789]
ENSG00000204264	PSMB8	Proteasome subunit beta type 8 precursor (EC 3.4.25.1) (Proteasome component C13) (Macropain subunit C13) (Multicatalytic endopeptidase complex subunit C13). [Source:Uniprot/SWISSPROT;Acc:P28062]
ENSG00000204261	PSMB9	Proteasome subunit beta type 9 precursor (EC 3.4.25.1) (Proteasome chain 7) (Macropain chain 7) (Multicatalytic endopeptidase complex chain 7) (RING12 protein) (Low molecular mass protein 2). [Source:Uniprot/SWISSPROT;Acc:P28065]
ENSG00000100911	PSME2	Proteasome activator complex subunit 2 (Proteasome activator 28- subunit beta) (PA28beta) (PA28b) (Activator of multicatalytic protease subunit 2) (11S regulator complex subunit beta) (REG-beta). [Source:Uniprot/SWISSPROT;Acc:Q9UL46]
ENSG00000171522	PTGER4	Prostaglandin E2 receptor EP4 subtype (Prostanoid EP4 receptor) (PGE receptor, EP4 subtype). [Source:Uniprot/SWISSPROT;Acc:P35408]
ENSG00000159200	RCAN1	Calcipressin-1 (Down syndrome critical region protein 1) (Myocyte- enriched calcineurin-interacting protein 1) (MCIP1) (Adapt78). [Source:Uniprot/SWISSPROT;Acc:P53805]
ENSG00000136514	RTP4	Receptor-transporting protein 4 (28 kDa interferon-responsive protein). [Source:Uniprot/SWISSPROT;Acc:Q96DX8]
ENSG00000205413	SAMD9	Sterile alpha motif domain-containing protein 9. [Source:Uniprot/SWISSPROT;Acc:Q5K651]
ENSG00000177409	SAMD9L	Sterile alpha motif domain-containing protein 9-like. [Source:Uniprot/SWISSPROT;Acc:Q8IVG5]
ENSG00000101347	SAMHD1	SAM domain and HD domain-containing protein 1 (Dendritic cell-derived IFNG-induced protein) (DCIP) (Monocyte protein 5) (MOP-5). [Source:Uniprot/SWISSPROT;Acc:Q9Y3Z3]
ENSG00000141574	SECTM1	Secreted and transmembrane protein 1 precursor (Protein K12). [Source:Uniprot/SWISSPROT;Acc:Q8WVN6]
ENSG00000170542	SERPINB9	Serpin B9 (Cytoplasmic antiproteinase 3) (CAP-3) (CAP3) (Proteinase inhibitor 9). [Source:Uniprot/SWISSPROT;Acc:P50453]
ENSG00000110446	SLC15A3	solute carrier family 15, member 3 [Source:RefSeq_peptide;Acc:NP_057666]
ENSG00000142583	SLC2A5	Solute carrier family 2, facilitated glucose transporter member 5 (Glucose transporter type 5, small intestine) (GLUT-5) (Fructose transporter). [Source:Uniprot/SWISSPROT;Acc:P22732]
ENSG00000185338	SOCS1	Suppressor of cytokine signaling 1 (SOCS-1) (JAK-binding protein) (JAB) (STAT-induced STAT inhibitor 1) (SSI-1) (Tec-interacting protein 3) (TIP-3). [Source:Uniprot/SWISSPROT;Acc:O15524]
ENSG00000171621	SPSB1	SPRY domain-containing SOCS box protein 1 (SSB-1). [Source:Uniprot/SWISSPROT;Acc:Q96BD6]
ENSG00000100596	SPTLC2	Serine palmitoyltransferase 2 (EC 2.3.1.50) (Long chain base biosynthesis protein 2) (LCB 2) (Serine-palmitoyl-CoA transferase 2) (SPT 2). [Source:Uniprot/SWISSPROT;Acc:O15270]
ENSG00000115415	STAT1	Signal transducer and activator of transcription 1-alpha/beta (Transcription factor ISGF-3 components p91/p84). [Source:Uniprot/SWISSPROT;Acc:P42224]
ENSG00000168394	TAP1	Antigen peptide transporter 1 (APT1) (Peptide transporter TAP1) (ATP- binding cassette sub-family B member 2) (Peptide transporter PSF1) (Peptide supply factor 1) (PSF-1) (Peptide transporter involved in antigen processing 1). [Source:Uniprot/SWISSPROT;Acc
ENSG00000196116	TDRD7	Tudor domain-containing protein 7 (Tudor repeat associator with PCTAIRE 2) (Trap). [Source:Uniprot/SWISSPROT;Acc:Q8NHU6]
ENSG00000137462	TLR2	Toll-like receptor 2 precursor (Toll/interleukin 1 receptor-like protein 4) (CD282 antigen). [Source:Uniprot/SWISSPROT;Acc:O60603]
ENSG00000164342	TLR3	Toll-like receptor 3 precursor (CD283 antigen). [Source:Uniprot/SWISSPROT;Acc:O15455]
ENSG00000146859	TMEM140	Transmembrane protein 140. [Source:Uniprot/SWISSPROT;Acc:Q9NV12]
ENSG00000102524	TNFSF13B	Tumor necrosis factor ligand superfamily member 13B (TNF- and APOL- related leukocyte expressed ligand 1) (TALL-1) (B lymphocyte stimulator) (BLyS) (B cell-activating factor) (BAFF) (Dendritic cell- derived TNF-like molecule) (CD257 antigen) [Contains: Tu
ENSG00000132109	TRIM21	52 kDa Ro protein (Sjoegren syndrome type A antigen) (SS-A) (Ro(SS-A)) (52 kDa ribonucleoprotein autoantigen Ro/SS-A) (Tripartite motif- containing protein 21) (RING finger protein 81). [Source:Uniprot/SWISSPROT;Acc:P19474]
ENSG00000132274	TRIM22	Tripartite motif-containing protein 22 (RING finger protein 94) (50 kDa-stimulated trans-acting factor) (Staf-50). [Source:Uniprot/SWISSPROT;Acc:Q8IYM9]
ENSG00000121060	TRIM25	Tripartite motif-containing protein 25 (Zinc finger protein 147) (Estrogen-responsive finger protein) (Efp) (RING finger protein 147). [Source:Uniprot/SWISSPROT;Acc:Q14258]
ENSG00000112343	TRIM38	Tripartite motif-containing protein 38 (RING finger protein 15) (Zinc finger protein RoRet). [Source:Uniprot/SWISSPROT;Acc:O00635]
ENSG00000132256	TRIM5	Tripartite motif-containing protein 5 (EC 6.3.2.-) (RING finger protein 88). [Source:Uniprot/SWISSPROT;Acc:Q9C035]
ENSG00000182179	UBE1L	Ubiquitin-activating enzyme E1 homolog (D8). [Source:Uniprot/SWISSPROT;Acc:P41226]
ENSG00000156587	UBE2L6	Ubiquitin/ISG15-conjugating enzyme E2 L6 (EC 6.3.2.19) (Ubiquitin- protein ligase L6) (Ubiquitin carrier protein L6) (UbcH8) (Retinoic acid-induced gene B protein) (RIG-B). [Source:Uniprot/SWISSPROT;Acc:O14933]
ENSG00000110057	UNC93B1	UNC93 homolog B1 (UNC-93B protein) (hUNC93B1). [Source:Uniprot/SWISSPROT;Acc:Q9H1C4]
ENSG00000161133	USP41	Ubiquitin carboxyl-terminal hydrolase 41 (EC 3.1.2.15) (Ubiquitin thioesterase 41) (Ubiquitin-specific-processing protease 41) (Deubiquitinating enzyme 41) (Fragment). [Source:Uniprot/SPTREMBL;Acc:Q3LFD5]
ENSG00000140105	WARS	Tryptophanyl-tRNA synthetase, cytoplasmic (EC 6.1.1.2) (Tryptophan-- tRNA ligase) (TrpRS) (Interferon-induced protein 53) (IFP53) (hWRS). [Source:Uniprot/SWISSPROT;Acc:P23381]
ENSG00000114127	XRN1	5-3 exoribonuclease 1 (EC 3.1.11.-) (Strand-exchange protein 1 homolog). [Source:Uniprot/SWISSPROT;Acc:Q8IZH2]
ENSG00000105939	ZC3HAV1	Zinc finger CCCH type antiviral protein 1 (Zinc finger CCCH domain- containing protein 2). [Source:Uniprot/SWISSPROT;Acc:Q7Z2W4]
ENSG00000141664	ZCCHC2	Zinc finger CCHC domain-containing protein 2 (Fragment). [Source:Uniprot/SWISSPROT;Acc:Q9C0B9]
